# Supplementary material for: Human-in-the-Loop—A Deep Learning Strategy in Combination with a Patient-Specific Gaussian Mixture Model Leads to the Fast Characterization of Volumetric Ground-Glass Opacity and Consolidation in the Computed Tomography Scans of COVID-19 Patients
Source: J Clin Med. 2024 Sep 4;13(17):5231. doi: 10.3390/jcm13175231 (PMC11396404; doi:10.3390/jcm13175231)
Supplement: Supplementary file 1 [file jcm-13-05231-s001.zip]

Archive with 1 entries (1 files):
- jcm-3087384-supplementary.pdf
